# Supplementary material for: Facilitated Photocatalytic Degradation of Rhodamine B over One-Step Synthesized Honeycomb-Like BiFeO3/g-C3N4 Catalyst
Source: Nanomaterials (Basel). 2022 Nov 10;12(22):3970. doi: 10.3390/nano12223970 (PMC9699307; doi:10.3390/nano12223970)
Supplement: Supplementary file 1 [file nanomaterials-12-03970-s001.zip]

Archive with 1 entries (1 files):
- nanomaterials-1969941-supplementary.pdf
